# Supplementary material for: Variance in odds ratios for estimating the deterrent effect of darkness on cycling: Variation due to the choice of case and control hours
Source: PLoS One. 2024 Oct 11;19(10):e0311964. doi: 10.1371/journal.pone.0311964 (PMC11469482; doi:10.1371/journal.pone.0311964)
Supplement: S1 Table — (CSV) [file pone.0311964.s001.csv]

Arlington	Year
	2012	2013	2014	2015
Counter ID	2,3,5,7,8,9,10,11,12	2,3,5,7,8,9,10,11,12, 14, 15, 18, 19, 20, 22, 24, 25	2,3,5,7,8,9,10,11,12, 14, 15, 16, 18, 19, 20, 22, 24, 25, 26, 27, 30, 31	2,3,5,7,8,9,10,11,12, 14, 15, 16, 18, 19, 20, 21, 22, 24, 25, 26, 27, 28, 30, 31
Bergen	Year
	2016	2017	2018	2019
Counter ID	17510B2483952, 23565B805152, 24316B805152	17510B2483952, 23565B805152, 24316B805152, 01124B802238, 68051B802728, 68684B805008, 83175B804163, 83708B802716, 96123B805439	17510B2483952, 23565B805152, 24316B805152, 01124B802238, 68051B802728, 68684B805008, 83175B804163, 83708B802716, 96123B805439, 08880B2403017, 50791B1885913	17510B2483952, 23565B805152, 24316B805152, 01124B802238, 68051B802728, 68684B805008, 83175B804163, 83708B802716, 96123B805439, 08880B2403017, 50791B1885913, 05015B803008, 25851B1773235, 33333B804035, 99179B803039
Berlin	Year
	2016	2017	2018	2019
Counter ID	02-MI-JAN-N, 02-MI-JAN-S, 03-MI-SAN-O, 03-MI-SAN-W, 05-FK-OBB-O, 05-FK-OBB-W, 12-PA-SCH, 13-CW-PRI, 18-TS-YOR-O, 18-TS-YOR-W, 19-TS-MON, 24-MH-ALB, 26-LI-PUP, 27-RE-MAR	02-MI-JAN-N, 02-MI-JAN-S, 03-MI-SAN-O, 03-MI-SAN-W, 05-FK-OBB-O, 05-FK-OBB-W, 12-PA-SCH, 13-CW-PRI, 18-TS-YOR-O, 18-TS-YOR-W, 19-TS-MON, 24-MH-ALB, 26-LI-PUP, 27-RE-MAR, 06-FK-FRA-O, 06-FK-FRA-W, 10-PA-BER-N, 10-PA-BER-S, 15-SP-KLO-N, 15-SP-KLO-S, 17-SZ-BRE-O, 17-SZ-BRE-W, 20-TS-MAR-N, 20-TS-MAR-S, 21-NK-MAY, 23-TK-KAI	02-MI-JAN-N, 02-MI-JAN-S, 03-MI-SAN-O, 03-MI-SAN-W, 05-FK-OBB-O, 05-FK-OBB-W, 12-PA-SCH, 13-CW-PRI, 18-TS-YOR-O, 18-TS-YOR-W, 19-TS-MON, 24-MH-ALB, 26-LI-PUP, 27-RE-MAR, 06-FK-FRA-O, 06-FK-FRA-W, 10-PA-BER-N, 10-PA-BER-S, 15-SP-KLO-N, 15-SP-KLO-S, 17-SZ-BRE-O, 17-SZ-BRE-W, 20-TS-MAR-N, 20-TS-MAR-S, 21-NK-MAY, 23-TK-KAI	02-MI-JAN-N, 02-MI-JAN-S, 03-MI-SAN-O, 03-MI-SAN-W, 05-FK-OBB-O, 05-FK-OBB-W, 12-PA-SCH, 13-CW-PRI, 18-TS-YOR-O, 18-TS-YOR-W, 19-TS-MON, 24-MH-ALB, 26-LI-PUP, 27-RE-MAR, 06-FK-FRA-O, 06-FK-FRA-W, 10-PA-BER-N, 10-PA-BER-S, 15-SP-KLO-N, 15-SP-KLO-S, 17-SZ-BRE-O, 17-SZ-BRE-W, 20-TS-MAR-N, 20-TS-MAR-S, 21-NK-MAY, 23-TK-KAI
Birmingham	Year
	2012	2013	2014	2015
Counter ID	CY11, CY13, CY15, CY16, CY17, CY18	CY11, CY13, CY15, CY16, CY17, CY18, CY12, CY46, CY47, CY48, CY49, CY53N, CY53S, CY54, CY55, CY56, CY57, CY58, CY59, CY60, CY64, CY65, CY66, CY67, CY68, CY69, CY70, CY71, CY72, CY73, CY74, CY75, CY76, CY77, CY78, CY79, CY80, CY81, CY82, CY83, CY90, CY91, CY92	CY11, CY13, CY15, CY16, CY17, CY18, CY12, CY46, CY47, CY48, CY49, CY53N, CY53S, CY54, CY55, CY56, CY57, CY58, CY59, CY60, CY64, CY65, CY66, CY67, CY68, CY69, CY70, CY71, CY72, CY73, CY74, CY75, CY76, CY77, CY78, CY79, CY80, CY81, CY82, CY83, CY90, CY91, CY92	CY11, CY13, CY15, CY16, CY17, CY18, CY12, CY46, CY47, CY48, CY49, CY53N, CY53S, CY54, CY55, CY56, CY57, CY58, CY59, CY60, CY64, CY65, CY66, CY67, CY68, CY69, CY70, CY71, CY72, CY73, CY74, CY75, CY76, CY77, CY78, CY79, CY80, CY81, CY82, CY83, CY90, CY91, CY92
Leeds	Year
	2012	2013	2014	2015	2016	2017	2018	2019
Counter ID	90241, 90810, 100217	90241, 90810, 100217, 90811, 100122, 100628, 100629	90241, 90810, 100217, 90811, 100122, 100628, 100629	90241, 90810, 100217, 90811, 100122, 100628, 100629	90241, 90810, 100217, 90811, 100122, 100628, 100629, 100123, 100633, 100634	90241, 90810, 100217, 90811, 100122, 100628, 100629, 100123, 100633, 100634, 80151, 80474, 80475, 90120, 90319, 90320, 90814, 100218, 100219, 100635, 100636	90241, 90810, 100217, 90811, 100122, 100628, 100629, 100123, 100633, 100634, 80151, 80474, 80475, 90120, 90319, 90320, 90814, 100218, 100219, 100635, 100636, 80476, 80477	90241, 90810, 100217, 90811, 100122, 100628, 100629, 100123, 100633, 100634, 80151, 80474, 80475, 90120, 90319, 90320, 90814, 100218, 100219, 100635, 100636, 80476, 80477
