# Supplementary material for: Variance in odds ratios for estimating the deterrent effect of darkness on cycling: Variation due to the choice of case and control hours
Source: PLoS One. 2024 Oct 11;19(10):e0311964. doi: 10.1371/journal.pone.0311964 (PMC11469482; doi:10.1371/journal.pone.0311964)
Supplement: S2 Table — (CSV) [file pone.0311964.s002.csv]

Arlington
2012				2013				2014				2015
Case hour: 6 am (6-7am)				Case hour: 6 am (6-7am)				Case hour: 6 am (6-7am)				Case hour: 6 am (6-7am)
Date (from)	Date (to)	Condition		Date (from)	Date (to)	Condition		Date (from)	Date (to)	Condition		Date (from)	Date (to)	Condition
01/01/2012	13/05/2012	twilight		01/01/2013	15/05/2013	twilight		01/01/2014	15/05/2014	twilight		01/01/2015	15/05/2015	twilight
14/05/2012	16/07/2012	daylight		15/05/2013	16/07/2013	daylight		15/05/2014	16/07/2014	daylight		15/05/2015	16/07/2015	daylight
16/07/2012	26/10/2012	twilight		16/07/2013	26/10/2013	twilight		16/07/2014	26/10/2014	twilight		16/07/2015	27/10/2015	twilight
26/10/2012	04/11/2012	darkness		26/10/2013	03/11/2013	darkness		26/10/2014	02/11/2014	darkness		27/10/2015	01/11/2015	darkness
04/11/2012	31/12/2012	twilight		03/11/2013	31/12/2013	twilight		02/11/2014	31/12/2014	twilight		01/11/2015	31/12/2015	twilight
Case hour: 6 pm (6-7 pm)				Case hour: 6 pm (6-7 pm)				Case hour: 6 pm (6-7 pm)				Case hour: 6 pm (6-7 pm)
Date (from)	Date (to)	Condition		Date (from)	Date (to)	Condition		Date (from)	Date (to)	Condition		Date (from)	Date (to)	Condition
01/01/2012	01/02/2012	darkness		01/01/2013	31/01/2013	darkness		01/01/2014	31/01/2014	darkness		01/01/2015	01/02/2015	darkness
01/02/2012	11/03/2012	twilight		31/01/2013	10/03/2013	twilight		31/01/2014	09/03/2014	twilight		01/02/2015	08/03/2015	twilight
11/03/2012	26/09/2012	daylight		10/03/2013	26/09/2013	daylight		09/03/2014	26/09/2014	daylight		08/03/2015	27/09/2015	daylight
26/09/2012	04/11/2012	twilight		26/09/2013	03/11/2013	twilight		26/09/2014	02/11/2014	twilight		27/09/2015	01/11/2015	twilight
04/11/2012	31/12/2012	darkness		03/11/2013	31/12/2013	darkness		02/11/2014	31/12/2014	darkness		01/11/2015	31/12/2015	darkness
Case hour: 7 pm (7-8 pm)				Case hour: 7 pm (7-8 pm)				Case hour: 7 pm (7-8 pm)				Case hour: 7 pm (7-8 pm)
Date (from)	Date (to)	Condition		Date (from)	Date (to)	Condition		Date (from)	Date (to)	Condition		Date (from)	Date (to)	Condition
01/01/2012	11/03/2012	darkness		01/01/2013	10/03/2013	darkness		01/01/2014	09/03/2014	darkness		01/01/2015	08/03/2015	darkness
11/03/2012	02/05/2012	twilight		10/03/2013	03/05/2013	twilight		09/03/2014	03/05/2014	twilight		08/03/2015	03/05/2015	twilight
02/05/2012	16/08/2012	daylight		03/05/2013	16/08/2013	daylight		03/05/2014	16/08/2014	daylight		03/05/2015	17/08/2015	daylight
16/08/2012	14/10/2012	twilight		16/08/2013	14/10/2013	twilight		16/08/2014	14/10/2014	twilight		17/08/2015	15/10/2015	twilight
14/10/2012	31/12/2012	darkness		14/10/2013	31/12/2013	darkness		14/10/2014	31/12/2014	darkness		15/10/2015	31/12/2015	darkness
Bergen
2016				2017				2018				2019
Case hour: 5 am (5-6 am)				Case hour: 5 am (5-6 am)				Case hour: 5 am (5-6 am)				Case hour: 5 am (5-6 am)
Date (from)	Date (to)	Condition		Date (from)	Date (to)	Condition		Date (from)	Date (to)	Condition		Date (from)	Date (to)	Condition
01/01/2016	19/03/2016	darkness		01/01/2017	20/03/2017	darkness		01/01/2018	20/03/2018	darkness		01/01/2019	20/03/2019	darkness
19/03/2016	27/03/2016	twilight		20/03/2017	26/03/2017	twilight		20/03/2018	25/03/2018	twilight		20/03/2019	31/03/2019	twilight
27/03/2016	07/04/2016	darkness		26/03/2017	07/04/2017	darkness		25/03/2018	07/04/2018	darkness		31/03/2019	08/04/2019	darkness
07/04/2016	14/05/2016	twilight		07/04/2017	14/05/2017	twilight		07/04/2018	14/05/2018	twilight		08/04/2019	15/05/2019	twilight
14/05/2016	26/07/2016	daylight		14/05/2017	26/07/2017	daylight		14/05/2018	26/07/2018	daylight		15/05/2019	26/07/2019	daylight
26/07/2016	07/09/2016	twilight		26/07/2017	07/09/2017	twilight		26/07/2018	07/09/2018	twilight		26/07/2019	07/09/2019	twilight
07/09/2016	31/12/2016	darkness		07/09/2017	31/12/2017	darkness		07/09/2018	31/12/2018	darkness		07/09/2019	31/12/2019	darkness
Case hour: 6 am (6-7 am)				Case hour: 6 am (6-7 am)				Case hour: 6 am (6-7 am)				Case hour: 6 am (6-7 am)
Date (from)	Date (to)	Condition		Date (from)	Date (to)	Condition		Date (from)	Date (to)	Condition		Date (from)	Date (to)	Condition
01/01/2016	28/02/2016	darkness		01/01/2017	27/02/2017	darkness		01/01/2018	28/02/2018	darkness		01/01/2019	28/02/2019	darkness
28/02/2016	22/04/2016	twilight		27/02/2017	22/04/2017	twilight		28/02/2018	22/04/2018	twilight		28/02/2019	23/04/2019	twilight
22/04/2016	19/08/2016	daylight		22/04/2017	19/08/2017	daylight		22/04/2018	20/08/2018	daylight		23/04/2019	20/08/2019	daylight
19/08/2016	01/10/2016	twilight		19/08/2017	01/10/2017	twilight		20/08/2018	01/10/2018	twilight		20/08/2019	01/10/2019	twilight
01/10/2016	31/12/2016	darkness		01/10/2017	31/12/2017	darkness		01/10/2018	31/12/2018	darkness		01/10/2019	31/12/2019	darkness
Case hour: 7 am (7-8 am)				Case hour: 7 am (7-8 am)				Case hour: 7 am (7-8 am)				Case hour: 7 am (7-8 am)
Date (from)	Date (to)	Condition		Date (from)	Date (to)	Condition		Date (from)	Date (to)	Condition		Date (from)	Date (to)	Condition
01/01/2016	05/02/2016	darkness		01/01/2017	04/02/2017	darkness		01/01/2018	04/02/2018	darkness		01/01/2019	04/02/2019	darkness
05/02/2016	13/03/2016	twilight		04/02/2017	14/03/2017	twilight		04/02/2018	14/03/2018	twilight		04/02/2019	14/03/2019	twilight
13/03/2016	27/03/2016	daylight		14/03/2017	26/03/2017	daylight		14/03/2018	25/03/2018	daylight		14/03/2019	31/03/2019	daylight
27/03/2016	02/04/2016	twilight		26/03/2017	02/04/2017	twilight		25/03/2018	02/04/2018	twilight		31/03/2019	03/04/2019	twilight
02/04/2016	13/09/2016	daylight		02/04/2017	13/09/2017	daylight		02/04/2018	14/09/2018	daylight		03/04/2019	14/09/2019	daylight
13/09/2016	26/10/2016	twilight		13/09/2017	26/10/2017	twilight		14/09/2018	26/10/2018	twilight		14/09/2019	26/10/2019	twilight
26/10/2016	30/10/2016	darkness		26/10/2017	29/10/2017	darkness		26/10/2018	28/10/2018	darkness		26/10/2019	27/10/2019	darkness
30/10/2016	21/11/2016	twilight		29/10/2017	21/11/2017	twilight		28/10/2018	21/11/2018	twilight		27/10/2019	21/11/2019	twilight
21/11/2016	31/12/2016	darkness		21/11/2017	31/12/2017	darkness		21/11/2018	31/12/2018	darkness		21/11/2019	31/12/2019	darkness
Case hour: 5 pm (5-6 pm)				Case hour: 5 pm (5-6 pm)				Case hour: 5 pm (5-6 pm)				Case hour: 5 pm (5-6 pm)
Date (from)	Date (to)	Condition		Date (from)	Date (to)	Condition		Date (from)	Date (to)	Condition		Date (from)	Date (to)	Condition
01/01/2016	15/01/2016	Darkness		01/01/2017	15/01/2017	Darkness		01/01/2018	15/01/2018	Darkness		01/01/2019	15/01/2019	Darkness
15/01/2016	28/02/2016	Twilight		15/01/2017	27/02/2017	Twilight		15/01/2018	28/02/2018	Twilight		15/01/2019	28/02/2019	Twilight
28/02/2016	25/10/2016	Daylight		27/02/2017	25/10/2017	Daylight		28/02/2018	26/10/2018	Daylight		28/02/2019	26/10/2019	Daylight
25/10/2016	13/11/2016	Twilight		25/10/2017	14/11/2017	Twilight		26/10/2018	14/11/2018	Twilight		26/10/2019	14/11/2019	Twilight
13/11/2016	31/12/2016	Darkness		14/11/2017	31/12/2017	Darkness		14/11/2018	31/12/2018	Darkness		14/11/2019	31/12/2019	Darkness
Case hour: 6 pm (6-7 pm)				Case hour: 6 pm (6-7 pm)				Case hour: 6 pm (6-7 pm)				Case hour: 6 pm (6-7 pm)
Date (from)	Date (to)	Condition		Date (from)	Date (to)	Condition		Date (from)	Date (to)	Condition		Date (from)	Date (to)	Condition
01/01/2016	11/02/2016	Darkness		01/01/2017	10/02/2017	Darkness		01/01/2018	10/02/2018	Darkness		01/01/2019	11/02/2019	Darkness
11/02/2016	23/03/2016	Twilight		10/02/2017	23/03/2017	Twilight		10/02/2018	23/03/2018	Twilight		11/02/2019	24/03/2019	Twilight
23/03/2016	05/10/2016	Daylight		23/03/2017	05/10/2017	Daylight		23/03/2018	05/10/2018	Daylight		24/03/2019	05/10/2019	Daylight
05/10/2016	30/10/2016	Twilight		05/10/2017	29/10/2017	Twilight		05/10/2018	28/10/2018	Twilight		05/10/2019	27/10/2019	Twilight
30/10/2016	31/12/2016	Darkness		29/10/2017	31/12/2017	Darkness		28/10/2018	31/12/2018	Darkness		27/10/2019	31/12/2019	Darkness
Case hour: 7 pm (7-8 pm)				Case hour: 7 pm (7-8 pm)				Case hour: 7 pm (7-8 pm)				Case hour: 7 pm (7-8 pm)
Date (from)	Date (to)	Condition		Date (from)	Date (to)	Condition		Date (from)	Date (to)	Condition		Date (from)	Date (to)	Condition
01/01/2016	06/03/2016	Darkness		01/01/2017	06/03/2017	Darkness		01/01/2018	07/03/2018	Darkness		01/01/2019	07/03/2019	Darkness
06/03/2016	27/03/2016	Twilight		06/03/2017	26/03/2017	Twilight		07/03/2018	25/03/2018	Twilight		07/03/2019	31/03/2019	Twilight
27/03/2016	15/09/2016	Daylight		26/03/2017	15/09/2017	Daylight		25/03/2018	16/09/2018	Daylight		31/03/2019	16/09/2019	Daylight
15/09/2016	19/10/2016	Twilight		15/09/2017	20/10/2017	Twilight		16/09/2018	20/10/2018	Twilight		16/09/2019	20/10/2019	Twilight
19/10/2016	31/12/2016	Darkness		20/10/2017	31/12/2017	Darkness		20/10/2018	31/12/2018	Darkness		20/10/2019	31/12/2019	Darkness
Case hour: 8 pm (8-9 pm)				Case hour: 8 pm (8-9 pm)				Case hour: 8 pm (8-9 pm)				Case hour: 8 pm (8-9 pm)
Date (from)	Date (to)	Condition		Date (from)	Date (to)	Condition		Date (from)	Date (to)	Condition		Date (from)	Date (to)	Condition
01/01/2016	27/03/2016	Darkness		01/01/2017	26/03/2017	Darkness		01/01/2018	25/03/2018	Darkness		01/01/2019	30/03/2019	Darkness
27/03/2016	16/04/2016	Twilight		26/03/2017	16/04/2017	Twilight		25/03/2018	16/04/2018	Twilight		30/03/2019	17/04/2019	Twilight
16/04/2016	27/08/2016	Daylight		16/04/2017	27/08/2017	Daylight		16/04/2018	27/08/2018	Daylight		17/04/2019	27/08/2019	Daylight
27/08/2016	29/09/2016	Twilight		27/08/2017	29/09/2017	Twilight		27/08/2018	29/09/2018	Twilight		27/08/2019	30/09/2019	Twilight
29/09/2016	31/12/2016	Darkness		29/09/2017	31/12/2017	Darkness		29/09/2018	31/12/2018	Darkness		30/09/2019	31/12/2019	Darkness
Case hour: 9 pm (9-10 pm)				Case hour: 9 pm (9-10 pm)				Case hour: 9 pm (9-10 pm)				Case hour: 9 pm (9-10 pm)
Date (from)	Date (to)	Condition		Date (from)	Date (to)	Condition		Date (from)	Date (to)	Condition		Date (from)	Date (to)	Condition
01/01/2016	30/03/2016	Darkness		01/01/2017	30/03/2017	Darkness		01/01/2018	30/03/2018	Darkness		01/01/2019	31/03/2019	Darkness
30/03/2016	10/05/2016	Twilight		30/03/2017	10/05/2017	Twilight		30/03/2018	10/05/2018	Twilight		31/03/2019	10/05/2019	Twilight
10/05/2016	06/08/2016	Daylight		10/05/2017	06/08/2017	Daylight		10/05/2018	06/08/2018	Daylight		10/05/2019	06/08/2019	Daylight
06/08/2016	10/09/2016	Twilight		06/08/2017	10/09/2017	Twilight		06/08/2018	10/09/2018	Twilight		06/08/2019	11/09/2019	Twilight
10/09/2016	31/12/2016	Darkness		10/09/2017	31/12/2017	Darkness		10/09/2018	31/12/2018	Darkness		11/09/2019	31/12/2019	Darkness
Case hour: 10 pm (10-11 pm)				Case hour: 10 pm (10-11 pm)				Case hour: 10 pm (10-11 pm)				Case hour: 10 pm (10-11 pm)
Date (from)	Date (to)	Condition		Date (from)	Date (to)	Condition		Date (from)	Date (to)	Condition		Date (from)	Date (to)	Condition
01/01/2016	20/04/2016	Darkness		01/01/2017	20/04/2017	Darkness		01/01/2018	21/04/2018	Darkness		01/01/2019	21/04/2019	Darkness
20/04/2016	07/06/2016	Twilight		20/04/2017	08/06/2017	Twilight		21/04/2018	08/06/2018	Twilight		21/04/2019	08/06/2019	Twilight
07/06/2016	08/07/2016	Daylight		08/06/2017	09/07/2017	Daylight		08/06/2018	09/07/2018	Daylight		08/06/2019	09/07/2019	Daylight
08/07/2016	23/08/2016	Twilight		09/07/2017	23/08/2017	Twilight		09/07/2018	23/08/2018	Twilight		09/07/2019	23/08/2019	Twilight
23/08/2016	31/12/2016	Darkness		23/08/2017	31/12/2017	Darkness		23/08/2018	31/12/2018	Darkness		23/08/2019	31/12/2019	Darkness
Berlin
2016				2017				2018				2019
Case hour: 5 am (5-6 am)				Case hour: 5 am (5-6 am)				Case hour: 5 am (5-6 am)				Case hour: 5 am (5-6 am)
Date (from)	Date (to)	Condition		Date (from)	Date (to)	Condition		Date (from)	Date (to)	Condition		Date (from)	Date (to)	Condition
01/01/2016	09/03/2016	darkness		01/01/2017	09/03/2017	darkness		01/01/2018	10/03/2018	darkness		01/01/2019	10/03/2019	darkness
09/03/2016	27/03/2016	twilight		09/03/2017	26/03/2017	twilight		10/03/2018	25/03/2018	twilight		10/03/2019	31/03/2019	twilight
27/03/2016	03/04/2016	darkness		26/03/2017	04/04/2017	darkness		25/03/2018	04/04/2018	darkness		31/03/2019	04/04/2019	darkness
03/04/2016	22/05/2016	twilight		04/04/2017	22/05/2017	twilight		04/04/2018	22/05/2018	twilight		04/04/2019	23/05/2019	twilight
22/05/2016	14/07/2016	daylight		22/05/2017	15/07/2017	daylight		22/05/2018	15/07/2018	daylight		23/05/2019	14/07/2019	daylight
14/07/2016	12/09/2016	twilight		15/07/2017	12/09/2017	twilight		15/07/2018	13/09/2018	twilight		14/07/2019	13/09/2019	twilight
12/09/2016	31/12/2016	darkness		12/09/2017	31/12/2017	darkness		13/09/2018	31/12/2018	darkness		13/09/2019	31/12/2019	darkness
Case hour: 6 am (6-7 am)				Case hour: 6 am (6-7 am)				Case hour: 6 am (6-7 am)				Case hour: 6 am (6-7 am)
Date (from)	Date (to)	Condition		Date (from)	Date (to)	Condition		Date (from)	Date (to)	Condition		Date (from)	Date (to)	Condition
01/01/2016	09/02/2016	darkness		01/01/2017	08/02/2017	darkness		01/01/2018	08/02/2018	darkness		01/01/2019	08/02/2019	darkness
09/02/2016	24/03/2016	twilight		08/02/2017	24/03/2017	twilight		08/02/2018	24/03/2018	twilight		08/02/2019	24/03/2019	twilight
24/03/2016	27/03/2016	daylight		24/03/2017	26/03/2017	daylight		24/03/2018	25/03/2018	daylight		24/03/2019	31/03/2019	daylight
27/03/2016	19/04/2016	twilight		26/03/2017	19/04/2017	twilight		25/03/2018	19/04/2018	twilight		31/03/2019	19/04/2019	twilight
19/04/2016	22/08/2016	daylight		19/04/2017	23/08/2017	daylight		19/04/2018	23/08/2018	daylight		19/04/2019	23/08/2019	daylight
22/08/2016	17/10/2016	twilight		23/08/2017	17/10/2017	twilight		23/08/2018	18/10/2018	twilight		23/08/2019	18/10/2019	twilight
17/10/2016	30/10/2016	darkness		17/10/2017	29/10/2017	darkness		18/10/2018	28/10/2018	darkness		18/10/2019	27/10/2019	darkness
30/10/2016	22/11/2016	twilight		29/10/2017	22/11/2017	twilight		28/10/2018	22/11/2018	twilight		27/10/2019	23/11/2019	twilight
22/11/2016	31/12/2016	darkness		22/11/2017	31/12/2017	darkness		22/11/2018	31/12/2018	darkness		23/11/2019	31/12/2019	darkness
Case hour: 5 pm (5-6 pm)				Case hour: 5 pm (5-6 pm)				Case hour: 5 pm (5-6 pm)				Case hour: 5 pm (5-6 pm)
Date (from)	Date (to)	Condition		Date (from)	Date (to)	Condition		Date (from)	Date (to)	Condition		Date (from)	Date (to)	Condition
01/01/2016	15/01/2016	darkness		01/01/2017	14/01/2017	darkness		01/01/2018	15/01/2018	darkness		01/01/2019	14/01/2019	darkness
15/01/2016	09/03/2016	twilight		14/01/2017	09/03/2017	twilight		15/01/2018	10/03/2018	twilight		14/01/2019	10/03/2019	twilight
09/03/2016	21/10/2016	daylight		09/03/2017	21/10/2017	daylight		10/03/2018	21/10/2018	daylight		10/03/2019	21/10/2019	daylight
21/10/2016	09/11/2016	twilight		21/10/2017	09/11/2017	twilight		21/10/2018	09/11/2018	twilight		21/10/2019	10/11/2019	twilight
09/11/2016	31/12/2016	darkness		09/11/2017	31/12/2017	darkness		09/11/2018	31/12/2018	darkness		10/11/2019	31/12/2019	darkness
Case hour: 6 pm (6-7 pm)				Case hour: 6 pm (6-7 pm)				Case hour: 6 pm (6-7 pm)				Case hour: 6 pm (6-7 pm)
Date (from)	Date (to)	Condition		Date (from)	Date (to)	Condition		Date (from)	Date (to)	Condition		Date (from)	Date (to)	Condition
01/01/2016	19/02/2016	darkness		01/01/2017	18/02/2017	darkness		01/01/2018	19/02/2018	darkness		01/01/2019	19/02/2019	darkness
19/02/2016	27/03/2016	twilight		18/02/2017	26/03/2017	twilight		19/02/2018	25/03/2018	twilight		19/02/2019	31/03/2019	twilight
27/03/2016	24/09/2016	daylight		26/03/2017	25/09/2017	daylight		25/03/2018	25/09/2018	daylight		31/03/2019	25/09/2019	daylight
24/09/2016	30/10/2016	twilight		25/09/2017	29/10/2017	twilight		25/09/2018	28/10/2018	twilight		25/09/2019	27/10/2019	twilight
30/10/2016	31/12/2016	darkness		29/10/2017	31/12/2017	darkness		28/10/2018	31/12/2018	darkness		27/10/2019	31/12/2019	darkness
Case hour: 7 pm (7-8 pm)				Case hour: 7 pm (7-8 pm)				Case hour: 7 pm (7-8 pm)				Case hour: 7 pm (7-8 pm)
Date (from)	Date (to)	Condition		Date (from)	Date (to)	Condition		Date (from)	Date (to)	Condition		Date (from)	Date (to)	Condition
01/01/2016	24/03/2016	darkness		01/01/2017	24/03/2017	darkness		01/01/2018	24/03/2018	darkness		01/01/2019	24/03/2019	darkness
24/03/2016	12/04/2016	twilight		24/03/2017	12/04/2017	twilight		24/03/2018	13/04/2018	twilight		24/03/2019	13/04/2019	twilight
12/04/2016	30/08/2016	daylight		12/04/2017	30/08/2017	daylight		13/04/2018	30/08/2018	daylight		13/04/2019	30/08/2019	daylight
30/08/2016	09/10/2016	twilight		30/08/2017	09/10/2017	twilight		30/08/2018	09/10/2018	twilight		30/08/2019	10/10/2019	twilight
09/10/2016	31/12/2016	darkness		09/10/2017	31/12/2017	darkness		09/10/2018	31/12/2018	darkness		10/10/2019	31/12/2019	darkness
Case hour: 8 pm (8-9 pm)				Case hour: 8 pm (8-9 pm)				Case hour: 8 pm (8-9 pm)				Case hour: 8 pm (8-9 pm)
Date (from)	Date (to)	Condition		Date (from)	Date (to)	Condition		Date (from)	Date (to)	Condition		Date (from)	Date (to)	Condition
01/01/2016	27/03/2016	darkness		01/01/2017	26/03/2017	darkness		01/01/2018	25/03/2018	darkness		01/01/2019	31/03/2019	darkness
27/03/2016	18/05/2016	twilight		26/03/2017	18/05/2017	twilight		25/03/2018	18/05/2018	twilight		31/03/2019	18/05/2019	twilight
18/05/2016	31/07/2016	daylight		18/05/2017	31/07/2017	daylight		18/05/2018	01/08/2018	daylight		18/05/2019	01/08/2019	daylight
31/07/2016	14/09/2016	twilight		31/07/2017	14/09/2017	twilight		01/08/2018	14/09/2018	twilight		01/08/2019	14/09/2019	twilight
14/09/2016	31/12/2016	darkness		14/09/2017	31/12/2017	darkness		14/09/2018	31/12/2018	darkness		14/09/2019	31/12/2019	darkness
Birmingham
2012				2013				2014				2015
Case hour: 5 am (5-6 am)				Case hour: 5 am (5-6 am)				Case hour: 5 am (5-6 am)				Case hour: 5 am (5-6 am)
Date (from)	Date (to)	Condition		Date (from)	Date (to)	Condition		Date (from)	Date (to)	Condition		Date (from)	Date (to)	Condition
01/01/2012	10/03/2012	Darkness		01/01/2013	10/03/2013	Darkness		01/01/2014	10/03/2014	Darkness		01/01/2015	10/03/2015	Darkness
10/03/2012	25/03/2012	Twilight		10/03/2013	31/03/2013	Twilight		10/03/2014	30/03/2014	Twilight		10/03/2015	29/03/2015	Twilight
25/03/2012	04/04/2012	Darkness		31/03/2013	04/04/2013	Darkness		30/03/2014	04/04/2014	Darkness		29/03/2015	05/04/2015	Darkness
04/04/2012	23/05/2012	Twilight		04/04/2013	23/05/2013	Twilight		04/04/2014	23/05/2014	Twilight		05/04/2015	24/05/2015	Twilight
23/05/2012	13/07/2012	Daylight		23/05/2013	14/07/2013	Daylight		23/05/2014	14/07/2014	Daylight		24/05/2015	14/07/2015	Daylight
13/07/2012	12/09/2012	Twilight		14/07/2013	12/09/2013	Twilight		14/07/2014	12/09/2014	Twilight		14/07/2015	12/09/2015	Twilight
12/09/2012	31/12/2012	Darkness		12/09/2013	31/12/2013	Darkness		12/09/2014	31/12/2014	Darkness		12/09/2015	31/12/2015	Darkness
Case hour: 6 am (6-7 am)				Case hour: 6 am (6-7 am)				Case hour: 6 am (6-7 am)				Case hour: 6 am (6-7 am)
Date (from)	Date (to)	Condition		Date (from)	Date (to)	Condition		Date (from)	Date (to)	Condition		Date (from)	Date (to)	Condition
01/01/2012	09/02/2012	Darkness		01/01/2013	08/02/2013	Darkness		01/01/2014	09/02/2014	Darkness		01/01/2015	09/02/2015	Darkness
09/02/2012	24/03/2012	Twilight		08/02/2013	24/03/2013	Twilight		09/02/2014	25/03/2014	Twilight		09/02/2015	25/03/2015	Twilight
24/03/2012	25/03/2012	Daylight		24/03/2013	31/03/2013	Daylight		25/03/2014	30/03/2014	Daylight		25/03/2015	29/03/2015	Daylight
25/03/2012	19/04/2012	Twilight		31/03/2013	20/04/2013	Twilight		30/03/2014	20/04/2014	Twilight		29/03/2015	20/04/2015	Twilight
19/04/2012	22/08/2012	Daylight		20/04/2013	22/08/2013	Daylight		20/04/2014	22/08/2014	Daylight		20/04/2015	22/08/2015	Daylight
22/08/2012	17/10/2012	Twilight		22/08/2013	17/10/2013	Twilight		22/08/2014	17/10/2014	Twilight		22/08/2015	17/10/2015	Twilight
17/10/2012	28/10/2012	Darkness		17/10/2013	27/10/2013	Darkness		17/10/2014	26/10/2014	Darkness		17/10/2015	25/10/2015	Darkness
28/10/2012	21/11/2012	Twilight		27/10/2013	22/11/2013	Twilight		26/10/2014	22/11/2014	Twilight		25/10/2015	22/11/2015	Twilight
21/11/2012	31/12/2012	Darkness		22/11/2013	31/12/2013	Darkness		22/11/2014	31/12/2014	Darkness		22/11/2015	31/12/2015	Darkness
Case hour: 5 pm (5-6 pm)				Case hour: 5 pm (5-6 pm)				Case hour: 5 pm (5-6 pm)				Case hour: 5 pm (5-6 pm)
Date (from)	Date (to)	Condition		Date (from)	Date (to)	Condition		Date (from)	Date (to)	Condition		Date (from)	Date (to)	Condition
01/01/2012	14/01/2012	Darkness		01/01/2013	13/01/2013	Darkness		01/01/2014	13/01/2014	Darkness		01/01/2015	14/01/2015	Darkness
14/01/2012	08/03/2012	Twilight		13/01/2013	09/03/2013	Twilight		13/01/2014	09/03/2014	Twilight		14/01/2015	09/03/2015	Twilight
08/03/2012	21/10/2012	Daylight		09/03/2013	21/10/2013	Daylight		09/03/2014	22/10/2014	Daylight		09/03/2015	22/10/2015	Daylight
21/10/2012	10/11/2012	Twilight		21/10/2013	10/11/2013	Twilight		22/10/2014	10/11/2014	Twilight		22/10/2015	10/11/2015	Twilight
10/11/2012	31/12/2012	Darkness		10/11/2013	31/12/2013	Darkness		10/11/2014	31/12/2014	Darkness		10/11/2015	31/12/2015	Darkness
Case hour: 6 pm (6-7 pm)				Case hour: 6 pm (6-7 pm)				Case hour: 6 pm (6-7 pm)				Case hour: 6 pm (6-7 pm)
Date (from)	Date (to)	Condition		Date (from)	Date (to)	Condition		Date (from)	Date (to)	Condition		Date (from)	Date (to)	Condition
01/01/2012	18/02/2012	Darkness		01/01/2013	18/02/2013	Darkness		01/01/2014	18/02/2014	Darkness		01/01/2015	18/02/2015	Darkness
18/02/2012	24/03/2012	Twilight		18/02/2013	31/03/2013	Twilight		18/02/2014	30/03/2014	Twilight		18/02/2015	29/03/2015	Twilight
24/03/2012	25/09/2012	Daylight		31/03/2013	25/09/2013	Daylight		30/03/2014	25/09/2014	Daylight		29/03/2015	25/09/2015	Daylight
25/09/2012	28/10/2012	Twilight		25/09/2013	27/10/2013	Twilight		25/09/2014	26/10/2014	Twilight		25/09/2015	25/10/2015	Twilight
28/10/2012	31/12/2012	Darkness		27/10/2013	31/12/2013	Darkness		26/10/2014	31/12/2014	Darkness		25/10/2015	31/12/2015	Darkness
Case hour: 7 pm (7-8 pm)				Case hour: 7 pm (7-8 pm)				Case hour: 7 pm (7-8 pm)				Case hour: 7 pm (7-8 pm)
Date (from)	Date (to)	Condition		Date (from)	Date (to)	Condition		Date (from)	Date (to)	Condition		Date (from)	Date (to)	Condition
01/01/2012	23/03/2012	Darkness		01/01/2013	23/03/2013	Darkness		01/01/2014	23/03/2014	Darkness		01/01/2015	24/03/2015	Darkness
23/03/2012	12/04/2012	Twilight		23/03/2013	12/04/2013	Twilight		23/03/2014	12/04/2014	Twilight		24/03/2015	13/04/2015	Twilight
12/04/2012	30/08/2012	Daylight		12/04/2013	30/08/2013	Daylight		12/04/2014	31/08/2014	Daylight		13/04/2015	31/08/2015	Daylight
30/08/2012	09/10/2012	Twilight		30/08/2013	10/10/2013	Twilight		31/08/2014	10/10/2014	Twilight		31/08/2015	10/10/2015	Twilight
09/10/2012	31/12/2012	Darkness		10/10/2013	31/12/2013	Darkness		10/10/2014	31/12/2014	Darkness		10/10/2015	31/12/2015	Darkness
Case hour: 8 pm (8-9 pm)				Case hour: 8 pm (8-9 pm)				Case hour: 8 pm (8-9 pm)				Case hour: 8 pm (8-9 pm)
Date (from)	Date (to)	Condition		Date (from)	Date (to)	Condition		Date (from)	Date (to)	Condition		Date (from)	Date (to)	Condition
01/01/2012	24/03/2012	Darkness		01/01/2013	31/03/2013	Darkness		01/01/2014	30/03/2014	Darkness		01/01/2015	29/03/2015	Darkness
24/03/2012	17/05/2012	Twilight		31/03/2013	17/05/2013	Twilight		30/03/2014	17/05/2014	Twilight		29/03/2015	18/05/2015	Twilight
17/05/2012	01/08/2012	Daylight		17/05/2013	01/08/2013	Daylight		17/05/2014	01/08/2014	Daylight		18/05/2015	01/08/2015	Daylight
01/08/2012	14/09/2012	Twilight		01/08/2013	14/09/2013	Twilight		01/08/2014	14/09/2014	Twilight		01/08/2015	15/09/2015	Twilight
14/09/2012	31/12/2012	Darkness		14/09/2013	31/12/2013	Darkness		14/09/2014	31/12/2014	Darkness		15/09/2015	31/12/2015	Darkness
Leeds
2012				2013				2014				2015				2016				2017				2018				2019
Case hour: 5 am (5-6 am)				Case hour: 5 am (5-6 am)				Case hour: 5 am (5-6 am)				Case hour: 5 am (5-6 am)				Case hour: 5 am (5-6 am)				Case hour: 5 am (5-6 am)				Case hour: 5 am (5-6 am)				Case hour: 5 am (5-6 am)
Date (from)	Date (to)	Condition		Date (from)	Date (to)	Condition		Date (from)	Date (to)	Condition		Date (from)	Date (to)	Condition		Date (from)	Date (to)	Condition		Date (from)	Date (to)	Condition		Date (from)	Date (to)	Condition		Date (from)	Date (to)	Condition
01/01/2012	09/03/2012	darkness		01/01/2013	09/03/2013	darkness		01/01/2014	09/03/2014	darkness		01/01/2015	10/03/2015	darkness		01/01/2016	09/03/2016	darkness		01/01/2017	09/03/2017	darkness		01/01/2018	09/03/2018	darkness		01/01/2019	10/03/2019	darkness
09/03/2012	25/03/2012	twilight		09/03/2013	31/03/2013	twilight		09/03/2014	30/03/2014	twilight		10/03/2015	29/03/2015	twilight		09/03/2016	27/03/2016	twilight		09/03/2017	26/03/2017	twilight		09/03/2018	25/03/2018	twilight		10/03/2019	31/03/2019	twilight
25/03/2012	02/04/2012	darkness		31/03/2013	02/04/2013	darkness		30/03/2014	03/04/2014	darkness		29/03/2015	03/04/2015	darkness		27/03/2016	02/04/2016	darkness		26/03/2017	02/04/2017	darkness		25/03/2018	03/04/2018	darkness		31/03/2019	03/04/2019	darkness
02/04/2012	17/05/2012	twilight		02/04/2013	18/05/2013	twilight		03/04/2014	18/05/2014	twilight		03/04/2015	18/05/2015	twilight		02/04/2016	17/05/2016	twilight		02/04/2017	17/05/2017	twilight		03/04/2018	18/05/2018	twilight		03/04/2019	18/05/2019	twilight
17/05/2012	20/07/2012	daylight		18/05/2013	20/07/2013	daylight		18/05/2014	20/07/2014	daylight		18/05/2015	21/07/2015	daylight		17/05/2016	20/07/2016	daylight		17/05/2017	20/07/2017	daylight		18/05/2018	20/07/2018	daylight		18/05/2019	20/07/2019	daylight
20/07/2012	14/09/2012	twilight		20/07/2013	14/09/2013	twilight		20/07/2014	14/09/2014	twilight		21/07/2015	14/09/2015	twilight		20/07/2016	14/09/2016	twilight		20/07/2017	14/09/2017	twilight		20/07/2018	14/09/2018	twilight		20/07/2019	14/09/2019	twilight
14/09/2012	31/12/2012	darkness		14/09/2013	31/12/2013	darkness		14/09/2014	31/12/2014	darkness		14/09/2015	31/12/2015	darkness		14/09/2016	31/12/2016	darkness		14/09/2017	31/12/2017	darkness		14/09/2018	31/12/2018	darkness		14/09/2019	31/12/2019	darkness
Case hour: 6 am (6-7 am)				Case hour: 6 am (6-7 am)				Case hour: 6 am (6-7 am)				Case hour: 6 am (6-7 am)				Case hour: 6 am (6-7 am)				Case hour: 6 am (6-7 am)				Case hour: 6 am (6-7 am)				Case hour: 6 am (6-7 am)
Date (from)	Date (to)	Condition		Date (from)	Date (to)	Condition		Date (from)	Date (to)	Condition		Date (from)	Date (to)	Condition		Date (from)	Date (to)	Condition		Date (from)	Date (to)	Condition		Date (from)	Date (to)	Condition		Date (from)	Date (to)	Condition
01/01/2012	10/02/2012	darkness		01/01/2013	09/02/2013	darkness		01/01/2014	09/02/2014	darkness		01/01/2015	10/02/2015	darkness		01/01/2016	10/02/2016	darkness		01/01/2017	09/02/2017	darkness		01/01/2018	09/02/2018	darkness		01/01/2019	10/02/2019	darkness
10/02/2012	23/03/2012	twilight		09/02/2013	24/03/2013	twilight		09/02/2014	24/03/2014	twilight		10/02/2015	24/03/2015	twilight		10/02/2016	23/03/2016	twilight		09/02/2017	24/03/2017	twilight		09/02/2018	24/03/2018	twilight		10/02/2019	24/03/2019	twilight
23/03/2012	25/03/2012	daylight		24/03/2013	31/03/2013	daylight		24/03/2014	30/03/2014	daylight		24/03/2015	29/03/2015	daylight		23/03/2016	27/03/2016	daylight		24/03/2017	26/03/2017	daylight		24/03/2018	25/03/2018	daylight		24/03/2019	31/03/2019	daylight
25/03/2012	17/04/2012	twilight		31/03/2013	17/04/2013	twilight		30/03/2014	18/04/2014	twilight		29/03/2015	18/04/2015	twilight		27/03/2016	17/04/2016	twilight		26/03/2017	17/04/2017	twilight		25/03/2018	18/04/2018	twilight		31/03/2019	18/04/2019	twilight
17/04/2012	24/08/2012	daylight		17/04/2013	25/08/2013	daylight		18/04/2014	25/08/2014	daylight		18/04/2015	25/08/2015	daylight		17/04/2016	24/08/2016	daylight		17/04/2017	25/08/2017	daylight		18/04/2018	25/08/2018	daylight		18/04/2019	25/08/2019	daylight
24/08/2012	16/10/2012	twilight		25/08/2013	17/10/2013	twilight		25/08/2014	17/10/2014	twilight		25/08/2015	18/10/2015	twilight		24/08/2016	17/10/2016	twilight		25/08/2017	17/10/2017	twilight		25/08/2018	17/10/2018	twilight		25/08/2019	18/10/2019	twilight
16/10/2012	28/10/2012	darkness		17/10/2013	27/10/2013	darkness		17/10/2014	26/10/2014	darkness		18/10/2015	25/10/2015	darkness		17/10/2016	30/10/2016	darkness		17/10/2017	29/10/2017	darkness		17/10/2018	28/10/2018	darkness		18/10/2019	27/10/2019	darkness
28/10/2012	20/11/2012	twilight		27/10/2013	20/11/2013	twilight		26/10/2014	20/11/2014	twilight		25/10/2015	20/11/2015	twilight		30/10/2016	20/11/2016	twilight		29/10/2017	20/11/2017	twilight		28/10/2018	20/11/2018	twilight		27/10/2019	20/11/2019	twilight
20/11/2012	31/12/2012	darkness		20/11/2013	31/12/2013	darkness		20/11/2014	31/12/2014	darkness		20/11/2015	31/12/2015	darkness		20/11/2016	31/12/2016	darkness		20/11/2017	31/12/2017	darkness		20/11/2018	31/12/2018	darkness		20/11/2019	31/12/2019	darkness
Case hour: 5 pm (5-6 pm)				Case hour: 5 pm (5-6 pm)				Case hour: 5 pm (5-6 pm)				Case hour: 5 pm (5-6 pm)				Case hour: 5 pm (5-6 pm)				Case hour: 5 pm (5-6 pm)				Case hour: 5 pm (5-6 pm)				Case hour: 5 pm (5-6 pm)
Date (from)	Date (to)	Condition		Date (from)	Date (to)	Condition		Date (from)	Date (to)	Condition		Date (from)	Date (to)	Condition		Date (from)	Date (to)	Condition		Date (from)	Date (to)	Condition		Date (from)	Date (to)	Condition		Date (from)	Date (to)	Condition
01/01/2012	18/01/2012	darkness		01/01/2013	17/01/2013	darkness		01/01/2014	17/01/2014	darkness		01/01/2015	18/01/2015	darkness		01/01/2016	18/01/2016	darkness		01/01/2017	17/01/2017	darkness		01/01/2018	17/01/2018	darkness		01/01/2019	18/01/2019	darkness
18/01/2012	10/03/2012	twilight		17/01/2013	10/03/2013	twilight		17/01/2014	10/03/2014	twilight		18/01/2015	10/03/2015	twilight		18/01/2016	10/03/2016	twilight		17/01/2017	10/03/2017	twilight		17/01/2018	10/03/2018	twilight		18/01/2019	10/03/2019	twilight
10/03/2012	19/10/2012	daylight		10/03/2013	19/10/2013	daylight		10/03/2014	20/10/2014	daylight		10/03/2015	20/10/2015	daylight		10/03/2016	19/10/2016	daylight		10/03/2017	19/10/2017	daylight		10/03/2018	20/10/2018	daylight		10/03/2019	20/10/2019	daylight
19/10/2012	07/11/2012	twilight		19/10/2013	07/11/2013	twilight		20/10/2014	07/11/2014	twilight		20/10/2015	08/11/2015	twilight		19/10/2016	07/11/2016	twilight		19/10/2017	07/11/2017	twilight		20/10/2018	07/11/2018	twilight		20/10/2019	07/11/2019	twilight
07/11/2012	31/12/2012	darkness		07/11/2013	31/12/2013	darkness		07/11/2014	31/12/2014	darkness		08/11/2015	31/12/2015	darkness		07/11/2016	31/12/2016	darkness		07/11/2017	31/12/2017	darkness		07/11/2018	31/12/2018	darkness		07/11/2019	31/12/2019	darkness
Case hour: 6 pm (6-7 pm)				Case hour: 6 pm (6-7 pm)				Case hour: 6 pm (6-7 pm)				Case hour: 6 pm (6-7 pm)				Case hour: 6 pm (6-7 pm)				Case hour: 6 pm (6-7 pm)				Case hour: 6 pm (6-7 pm)				Case hour: 6 pm (6-7 pm)
Date (from)	Date (to)	Condition		Date (from)	Date (to)	Condition		Date (from)	Date (to)	Condition		Date (from)	Date (to)	Condition		Date (from)	Date (to)	Condition		Date (from)	Date (to)	Condition		Date (from)	Date (to)	Condition		Date (from)	Date (to)	Condition
01/01/2012	20/02/2012	darkness		01/01/2013	19/02/2013	darkness		01/01/2014	20/02/2014	darkness		01/01/2015	20/02/2015	darkness		01/01/2016	20/02/2016	darkness		01/01/2017	19/02/2017	darkness		01/01/2018	20/02/2018	darkness		01/01/2019	20/02/2019	darkness
20/02/2012	25/03/2012	twilight		19/02/2013	31/03/2013	twilight		20/02/2014	30/03/2014	twilight		20/02/2015	29/03/2015	twilight		20/02/2016	27/03/2016	twilight		19/02/2017	26/03/2017	twilight		20/02/2018	25/03/2018	twilight		20/02/2019	31/03/2019	twilight
25/03/2012	24/09/2012	daylight		31/03/2013	24/09/2013	daylight		30/03/2014	25/09/2014	daylight		29/03/2015	25/09/2015	daylight		27/03/2016	24/09/2016	daylight		26/03/2017	24/09/2017	daylight		25/03/2018	25/09/2018	daylight		31/03/2019	25/09/2019	daylight
24/09/2012	28/10/2012	twilight		24/09/2013	27/10/2013	twilight		25/09/2014	26/10/2014	twilight		25/09/2015	25/10/2015	twilight		24/09/2016	30/10/2016	twilight		24/09/2017	29/10/2017	twilight		25/09/2018	28/10/2018	twilight		25/09/2019	27/10/2019	twilight
28/10/2012	31/12/2012	darkness		27/10/2013	31/12/2013	darkness		26/10/2014	31/12/2014	darkness		25/10/2015	31/12/2015	darkness		30/10/2016	31/12/2016	darkness		29/10/2017	31/12/2017	darkness		28/10/2018	31/12/2018	darkness		27/10/2019	31/12/2019	darkness
Case hour: 7 pm (7-8 pm)				Case hour: 7 pm (7-8 pm)				Case hour: 7 pm (7-8 pm)				Case hour: 7 pm (7-8 pm)				Case hour: 7 pm (7-8 pm)				Case hour: 7 pm (7-8 pm)				Case hour: 7 pm (7-8 pm)				Case hour: 7 pm (7-8 pm)
Date (from)	Date (to)	Condition		Date (from)	Date (to)	Condition		Date (from)	Date (to)	Condition		Date (from)	Date (to)	Condition		Date (from)	Date (to)	Condition		Date (from)	Date (to)	Condition		Date (from)	Date (to)	Condition		Date (from)	Date (to)	Condition
01/01/2012	23/03/2012	darkness		01/01/2013	23/03/2013	darkness		01/01/2014	23/03/2014	darkness		01/01/2015	24/03/2015	darkness		01/01/2016	23/03/2016	darkness		01/01/2017	23/03/2017	darkness		01/01/2018	23/03/2018	darkness		01/01/2019	24/03/2019	darkness
23/03/2012	11/04/2012	twilight		23/03/2013	11/04/2013	twilight		23/03/2014	11/04/2014	twilight		24/03/2015	12/04/2015	twilight		23/03/2016	11/04/2016	twilight		23/03/2017	11/04/2017	twilight		23/03/2018	11/04/2018	twilight		24/03/2019	12/04/2019	twilight
11/04/2012	31/08/2012	daylight		11/04/2013	31/08/2013	daylight		11/04/2014	31/08/2014	daylight		12/04/2015	31/08/2015	daylight		11/04/2016	31/08/2016	daylight		11/04/2017	31/08/2017	daylight		11/04/2018	31/08/2018	daylight		12/04/2019	31/08/2019	daylight
31/08/2012	09/10/2012	twilight		31/08/2013	09/10/2013	twilight		31/08/2014	09/10/2014	twilight		31/08/2015	09/10/2015	twilight		31/08/2016	09/10/2016	twilight		31/08/2017	09/10/2017	twilight		31/08/2018	09/10/2018	twilight		31/08/2019	09/10/2019	twilight
09/10/2012	31/12/2012	darkness		09/10/2013	31/12/2013	darkness		09/10/2014	31/12/2014	darkness		09/10/2015	31/12/2015	darkness		09/10/2016	31/12/2016	darkness		09/10/2017	31/12/2017	darkness		09/10/2018	31/12/2018	darkness		09/10/2019	31/12/2019	darkness
Case hour: 8 pm (8-9 pm)				Case hour: 8 pm (8-9 pm)				Case hour: 8 pm (8-9 pm)				Case hour: 8 pm (8-9 pm)				Case hour: 8 pm (8-9 pm)				Case hour: 8 pm (8-9 pm)				Case hour: 8 pm (8-9 pm)				Case hour: 8 pm (8-9 pm)
Date (from)	Date (to)	Condition		Date (from)	Date (to)	Condition		Date (from)	Date (to)	Condition		Date (from)	Date (to)	Condition		Date (from)	Date (to)	Condition		Date (from)	Date (to)	Condition		Date (from)	Date (to)	Condition		Date (from)	Date (to)	Condition
01/01/2012	25/03/2012	darkness		01/01/2013	31/03/2013	darkness		01/01/2014	30/03/2014	darkness		01/01/2015	29/03/2015	darkness		01/01/2016	27/03/2016	darkness		01/01/2017	26/03/2017	darkness		01/01/2018	25/03/2018	darkness		01/01/2019	31/03/2019	darkness
25/03/2012	14/05/2012	twilight		31/03/2013	15/05/2013	twilight		30/03/2014	15/05/2014	twilight		29/03/2015	15/05/2015	twilight		27/03/2016	14/05/2016	twilight		26/03/2017	14/05/2017	twilight		25/03/2018	15/05/2018	twilight		31/03/2019	15/05/2019	twilight
14/05/2012	03/08/2012	daylight		15/05/2013	03/08/2013	daylight		15/05/2014	03/08/2014	daylight		15/05/2015	04/08/2015	daylight		14/05/2016	03/08/2016	daylight		14/05/2017	03/08/2017	daylight		15/05/2018	03/08/2018	daylight		15/05/2019	04/08/2019	daylight
03/08/2012	14/09/2012	twilight		03/08/2013	14/09/2013	twilight		03/08/2014	15/09/2014	twilight		04/08/2015	15/09/2015	twilight		03/08/2016	14/09/2016	twilight		03/08/2017	14/09/2017	twilight		03/08/2018	15/09/2018	twilight		04/08/2019	15/09/2019	twilight
14/09/2012	31/12/2012	darkness		14/09/2013	31/12/2013	darkness		15/09/2014	31/12/2014	darkness		15/09/2015	31/12/2015	darkness		14/09/2016	31/12/2016	darkness		14/09/2017	31/12/2017	darkness		15/09/2018	31/12/2018	darkness		15/09/2019	31/12/2019	darkness
