# Supplementary material for: Variance in odds ratios for estimating the deterrent effect of darkness on cycling: Variation due to the choice of case and control hours
Source: PLoS One. 2024 Oct 11;19(10):e0311964. doi: 10.1371/journal.pone.0311964 (PMC11469482; doi:10.1371/journal.pone.0311964)
Supplement: S3 Table — (CSV) [file pone.0311964.s003.csv]

Arlington							Bergen							Berlin							Birmingham							Leeds
Control hour	Case hour	Case-Day	Case-Dark	Control-Day	Control-Dark		Control hour	Case hour	Case-Day	Case-Dark	Control-Day	Control-Dark		Control hour	Case hour	Case-Day	Case-Dark	Control-Day	Control-Dark		Control hour	Case hour	Case-Day	Case-Dark	Control-Day	Control-Dark		Control hour	Case hour	Case-Day	Case-Dark	Control-Day	Control-Dark
22:00- 22:59	18:00- 18:59	913943	115702	59322	14896		10:00- 10:59	05:00-05:59	8617	14922	35395	53079		09:00- 09:59	17:00- 17:59	4434684	616628	3582185	609437		23:00- 23:59	06:00-06:59	71926	27663	18508	10029		09:00- 09:59	17:00- 17:59	427567	86730	202260	47185
	19:00- 19:59	358981	98709	38416	21554			06:00-06:59	78533	60476	58391	33990			18:00- 18:59	4062778	1148403	3025322	1069962			17:00- 17:59	465366	71585	31465	7790			18:00- 18:59	238740	93302	164903	78710
23:00- 23:59	18:00- 18:59	913943	115702	11056	2016			07:00-07:59	305840	64022	82173	13532			19:00- 19:59	2502418	1391919	2344682	1693968			18:00- 18:59	286662	91362	25227	13348			19:00- 19:59	107985	72269	132330	120066
	19:00- 19:59	358981	98709	7100	3240			17:00- 17:59	260792	30212	104553	11601			20:00- 20:59	1003713	1137840	1303607	2087794			19:00- 19:59	143684	67269	20083	19379			20:00- 20:59	43861	57802	78345	146563
00:00- 00:59	18:00- 18:59	908535	115355	25064	4807			18:00- 18:59	157483	30691	91660	20800			06:00-06:59	566509	196298	2163491	803013			20:00- 20:59	55573	50911	11567	23940			05:00-05:59	18287	36316	62046	137152
	19:00- 19:59	356993	98474	16284	7650			19:00- 19:59	109424	28888	80836	28823		10:00- 10:59	17:00- 17:59	4434684	616628	2329727	382082		00:00- 00:59	06:00-06:59	72003	27710	11140	6427			06:00-06:59	80566	32381	125790	61558
01:00- 01:59	18:00- 18:59	908535	115355	18764	2895			20:00- 20:59	68802	31137	65052	41393			18:00- 18:59	4062778	1148403	1976798	661042			17:00- 17:59	464619	71415	19279	4619		10:00- 10:59	17:00- 17:59	427581	86801	141955	31444
	19:00- 19:59	356993	98474	12353	4646			21:00-21:59	33814	30363	43293	51506			19:00- 19:59	2502418	1391919	1545617	1041764			18:00- 18:59	286194	91161	15256	8162			18:00- 18:59	238749	93344	117929	53083
02:00- 02:59	18:00- 18:59	905514	115362	14603	1813		11:00- 11:59	05:00-05:59	8617	14920	39983	57261			20:00- 20:59	1003713	1137840	861642	1303362			19:00- 19:59	143467	67117	12021	12011			19:00- 19:59	107986	72304	94922	80627
	19:00- 19:59	357004	98482	9848	2917			06:00-06:59	78534	60489	65850	35768			06:00-06:59	566509	196298	1431957	498584			20:00- 20:59	55519	50798	6791	14802			20:00- 20:59	43863	57829	54834	97835
03:00- 03:59	18:00- 18:59	908707	115438	11355	1692			07:00-07:59	305823	64025	92898	14360		11:00- 11:59	17:00- 17:59	4434342	616628	2286351	362863		01:00- 01:59	06:00-06:59	72003	27710	7270	4683			05:00-05:59	18287	36299	43197	91483
	19:00- 19:59	357040	98518	7584	2568			17:00- 17:59	260858	30232	117423	12338			18:00- 18:59	4062778	1148403	1939522	628673			17:00- 17:59	464619	71415	12389	3515			06:00-06:59	80556	32362	89597	40930
04:00-04:59	18:00- 18:59	909753	115584	14891	6812			18:00- 18:59	157469	30685	103519	21942			19:00- 19:59	2502418	1391758	1515638	994735			18:00- 18:59	286194	91161	9806	5964		11:00- 11:59	17:00- 17:59	427646	86803	147154	31360
	19:00- 19:59	357548	98606	9147	8328			19:00- 19:59	109483	28902	91653	30391			20:00- 20:59	1003713	1137840	840224	1255435			19:00- 19:59	143467	67117	7761	8533			18:00- 18:59	238768	93375	123087	52864
08:00- 08:59	18:00- 18:59	912884	115562	763326	156099			20:00- 20:59	68820	31145	73834	43687			06:00-06:59	566509	196298	1404381	475296			20:00- 20:59	55519	50798	4391	10306			19:00- 19:59	108001	72312	99475	79716
	19:00- 19:59	358598	98614	460584	253287			21:00-21:59	33817	30364	49193	55015		12:00- 12:59	17:00- 17:59	4435146	616628	2512809	397930		02:00- 02:59	06:00-06:59	72003	27710	6012	4244			20:00- 20:59	43874	57839	57339	97459
09:00- 09:59	18:00- 18:59	913164	115562	562894	101797		12:00- 12:59	05:00-05:59	8609	14921	46016	66671			18:00- 18:59	4063364	1148403	2129149	690339			17:00- 17:59	464619	71415	10328	2990			05:00-05:59	18287	36295	45232	90923
	19:00- 19:59	358598	98614	347390	166210			06:00-06:59	78495	60499	75896	41499			19:00- 19:59	2502868	1391919	1658745	1094629			18:00- 18:59	286194	91161	8104	5144			06:00-06:59	80551	32362	94150	40960
10:00- 10:59	18:00- 18:59	913295	115562	497162	76696			07:00-07:59	305710	64031	108032	16345			20:00- 20:59	1004010	1137840	912675	1382944			19:00- 19:59	143467	67117	6454	7354		12:00- 12:59	17:00- 17:59	427654	86803	156486	33424
	19:00- 19:59	358598	98614	309108	123664			17:00- 17:59	260817	30220	136159	14314			06:00-06:59	566509	196298	1539650	522468			20:00- 20:59	55519	50798	3584	8787			18:00- 18:59	238774	93375	130492	56103
11:00- 11:59	18:00- 18:59	913899	115607	509652	86584			18:00- 18:59	157459	30694	120086	25556		13:00- 13:59	17:00- 17:59	4435260	616628	2822163	454668		09:00- 09:59	06:00-06:59	71998	27686	138993	67229			19:00- 19:59	108004	72314	104774	84926
	19:00- 19:59	358487	98614	310783	137242			19:00- 19:59	109527	28896	106735	35175			18:00- 18:59	4063466	1148403	2388389	786051			17:00- 17:59	464861	71475	239609	50515			20:00- 20:59	43876	57840	60349	104146
12:00- 12:59	18:00- 18:59	913378	115562	504895	101690			20:00- 20:59	68820	31144	85231	50433			19:00- 19:59	2502941	1391919	1851701	1245980			18:00- 18:59	286287	91210	192250	89330			05:00-05:59	18334	36293	47480	97639
	19:00- 19:59	358640	98614	298112	158993			21:00-21:59	33825	30359	56919	63541			20:00- 20:59	1004066	1137840	1016457	1571858			19:00- 19:59	143518	67166	151079	134667			06:00-06:59	80595	32362	98783	43861
13:00- 13:59	18:00- 18:59	913459	115562	490415	112659		13:00- 13:59	05:00-05:59	8610	14916	52003	74482			06:00-06:59	566509	196298	1717148	593880			20:00- 20:59	55516	50824	86158	169069		13:00- 13:59	17:00- 17:59	427712	86803	167486	36442
	19:00- 19:59	358640	98636	283164	175991			06:00-06:59	78469	60453	85392	46950		14:00- 14:59	17:00- 17:59	4435260	616628	3148463	511224		10:00- 10:59	06:00-06:59	71996	27709	109130	51774			18:00- 18:59	238837	93392	139629	61113
14:00- 14:59	18:00- 18:59	914507	115630	494858	123992			07:00-07:59	305685	63964	121983	18438			18:00- 18:59	4063466	1148403	2658256	884157			17:00- 17:59	464904	71480	188319	38777			19:00- 19:59	107992	72315	112040	92039
	19:00- 19:59	358865	98655	279973	194204			17:00- 17:59	260911	30214	153483	16195			19:00- 19:59	2502941	1391919	2047777	1404304			18:00- 18:59	286337	90841	152920	68335			20:00- 20:59	43876	57844	65087	112560
15:00- 15:59	18:00- 18:59	913776	115638	541233	141312			18:00- 18:59	157522	30670	135265	28623			20:00- 20:59	1004066	1137840	1116298	1773702			19:00- 19:59	143543	67037	120534	101910			05:00-05:59	18330	36290	51384	105547
	19:00- 19:59	358870	98679	301923	221548			19:00- 19:59	109545	28888	120506	39532			06:00-06:59	566509	196298	1898446	664335			20:00- 20:59	55515	50746	66523	128416			06:00-06:59	80580	32347	105953	47911
								20:00- 20:59	68837	31149	95941	56925		23:00- 23:59	17:00- 17:59	4435343	616628	1116742	147398		11:00- 11:59	06:00-06:59	71964	27678	111141	51729		14:00- 14:59	17:00- 17:59	427744	86811	174595	38015
								21:00-21:59	33831	30358	63728	71155			18:00- 18:59	4063520	1148403	973233	255274			17:00- 17:59	465110	71514	191159	38539			18:00- 18:59	238835	93393	145360	62997
							14:00- 14:59	05:00-05:59	8610	14924	68444	105059			19:00- 19:59	2502998	1391919	788011	406646			18:00- 18:59	286506	91266	156409	68263			19:00- 19:59	107999	72319	116413	95118
								06:00-06:59	78473	60486	112499	67395			20:00- 20:59	1004066	1137840	461579	514294			19:00- 19:59	143634	67185	123564	101461			20:00- 20:59	43860	57847	67626	116565
								07:00-07:59	305725	64023	161595	26301			06:00-06:59	566509	196298	730525	196510			20:00- 20:59	55545	50857	67677	127016			05:00-05:59	18331	36294	53365	109283
								17:00- 17:59	260960	30238	205529	22778		00:00- 00:59	17:00- 17:59	4434486	616088	732981	98829		12:00- 12:59	06:00-06:59	71953	27673	117461	54338			06:00-06:59	80583	32348	110055	49604
								18:00- 18:59	157543	30684	180179	40984			18:00- 18:59	4062476	1147820	640501	167431			17:00- 17:59	465183	71518	202142	40056		23:00- 23:59	17:00- 17:59	427848	86798	32695	8184
								19:00- 19:59	109568	28900	159628	56465			19:00- 19:59	2502395	1391523	520491	263686			18:00- 18:59	286539	91276	165560	71536			18:00- 18:59	238842	93385	27135	13328
								20:00- 20:59	68841	31155	126207	81001			20:00- 20:59	1003658	1137434	309493	335500			19:00- 19:59	143651	67203	130415	106497			19:00- 19:59	107918	72312	22151	19581
								21:00-21:59	33830	30373	82926	100591			06:00-06:59	566509	196180	484621	129200			20:00- 20:59	55553	50870	71899	133432			20:00- 20:59	43885	57842	13602	23502
														01:00- 01:59	17:00- 17:59	4434619	616088	429200	59371		13:00- 13:59	06:00-06:59	71942	27664	124529	57455			05:00-05:59	18226	36291	10839	22042
															18:00- 18:59	4062783	1147820	374201	99673			17:00- 17:59	465243	71510	213438	42695			06:00-06:59	80417	32341	21036	10480
															19:00- 19:59	2502395	1391523	302372	155553			18:00- 18:59	286582	91269	174868	75349		00:00- 00:59	17:00- 17:59	427526	86730	18001	4914
															20:00- 20:59	1003658	1137557	176641	199985			19:00- 19:59	143656	67193	137819	112570			18:00- 18:59	238653	93302	14756	7909
															06:00-06:59	566509	196180	281589	77656			20:00- 20:59	55558	50871	76486	141085			19:00- 19:59	107853	72259	11962	11705
														02:00- 02:59	17:00- 17:59	4434619	616088	259591	38506		14:00- 14:59	06:00-06:59	71941	27662	132343	59895			20:00- 20:59	43863	57794	7126	13926
															18:00- 18:59	4062783	1147820	225473	65649			17:00- 17:59	465296	71576	227960	44434			05:00-05:59	18273	36316	5681	13079
															19:00- 19:59	2502395	1391523	183398	100760			18:00- 18:59	286608	91330	186007	78407			06:00-06:59	80505	32383	11340	6209
															20:00- 20:59	1003658	1137557	106268	128013			19:00- 19:59	143665	67247	146028	117700		01:00- 01:59	17:00- 17:59	426994	86730	12162	3094
															06:00-06:59	566509	196180	170526	50109			20:00- 20:59	55563	50893	81826	149090			18:00- 18:59	238241	93302	9990	4973
																													19:00- 19:59	107857	72259	8203	7567
																													20:00- 20:59	43863	57794	5011	9017
																													05:00-05:59	18273	36260	4004	8349
																													06:00-06:59	80505	32383	7814	3991
																												02:00- 02:59	17:00- 17:59	427539	86730	7871	2161
																													18:00- 18:59	238654	93302	6561	3345
																													19:00- 19:59	107857	72259	5349	4828
																													20:00- 20:59	43863	57794	3211	5840
																													05:00-05:59	18285	36316	2658	5560
																													06:00-06:59	80554	32383	5118	2682
